# Supplementary material for: Comprehensive Per- and Polyfluorinated Substances Profiling in Beverages: Simultaneous Quantification of Ultrashort-Chain to Long-Chain Compounds in Ready-to-Drink Teas and Fruit Juices
Source: Toxics. 2026 May 12;14(5):422. doi: 10.3390/toxics14050422 (PMC13211061; doi:10.3390/toxics14050422)
Supplement: Supplementary file 1 [file toxics-14-00422-s001.zip]

Archive with 1 entries (1 files):
- toxics-4286854-supplementary.pdf
